# Supplementary material for: Three β-Glucuronosyltransferase Genes Involved in Arabinogalactan Biosynthesis Function in Arabidopsis Growth and Development
Source: Plants (Basel). 2021 Jun 9;10(6):1172. doi: 10.3390/plants10061172 (PMC8227792; doi:10.3390/plants10061172)
Supplement: Supplementary file 1 [file plants-10-01172-s001.zip]

Archive with 1 entries (1 files):
- plants-1252806-supplementary.pdf
